# Supplementary material for: A practitioner's guide to using data on private equity hospital acquisitions
Source: Health Aff Sch. 2026 Apr 7;4(4):qxag071. doi: 10.1093/haschl/qxag071 (PMC13089501; doi:10.1093/haschl/qxag071)
Supplement: qxag071_Supplementary_Data [file qxag071_supplementary_data.zip]

Archive with 11 entries (11 files):
- Appendices.docx
- coi_disclosure League.docx
- coi_disclosure.docx
- coi_disclosure_Hasan.docx
- coi_disclosure_Huang.docx
- coi_disclosure_HWANG.docx
- coi_disclosure_KIM.docx
- coi_disclosure_LaForgia.docx
- coi_disclosure_Naslund.docx
- coi_disclosure_Wang.docx
- coi_disclosure_Yang.docx
